# Supplementary material for: Impact of the COVID-19 pandemic on health emergency and disaster risk management systems: a scoping review of mental health support provided to health care workers
Source: J Occup Health. 2025 Mar 31;67(1):uiaf020. doi: 10.1093/joccuh/uiaf020 (PMC12045710; doi:10.1093/joccuh/uiaf020)
Supplement: Web_Material_uiaf020 [file web_material_uiaf020.zip]

Archive with 1 entries (1 files):
- 250121_Supplementary Tables.pdf
